# Supplementary material for: Construction, Interfacial Characteristics, and Stability of External Gelation Soy Protein Isolate–Dextran/Sodium Alginate Water-in-Oil-in-Water Emulsions and Freeze-Dried Microcapsules Loaded with Beech Mushroom-Derived Spermidine
Source: Foods. 2026 May 14;15(10):1734. doi: 10.3390/foods15101734 (PMC13205174; doi:10.3390/foods15101734)
Supplement: Supplementary file 1 [file foods-15-01734-s001.zip]

Archive with 1 entries (1 files):
- foods-4277173-supplementary.pdf
